# Supplementary material for: Multi-omics approach reveals the impact of prognosis model-related genes on the tumor microenvironment in medulloblastoma
Source: Front Oncol. 2025 Mar 4;15:1477617. doi: 10.3389/fonc.2025.1477617 (PMC11913712; doi:10.3389/fonc.2025.1477617)
Supplement: Supplementary file 1 [file Table1.xls]

## Sheet: GSE85217_clinical
ID	Gender	Age	Mol_subgroup	fustat	futime
GSM2262225	1	28	1	0	3.00833
GSM2261589	1	10	1	0	5.83333
GSM2261741	2	11	1	0	5.5
GSM2262154	2	10.3	1	0	4.08333
GSM2261712	1	52	1	0	4.83333
GSM2261662	1	9	4	1	2.5
GSM2261970	2	17	2	1	0.0833333
GSM2262150	1	11.9	3	1	0.833333
GSM2261722	2	11.7	3	0	11.0833
GSM2261719	1	48	2	0	3.83333
GSM2261643	1	8	3	1	10.3333
GSM2261692	1	4	4	1	5.66667
GSM2261822	1	24	1	0	14.4167
GSM2261971	1	12	1	0	6.41667
GSM2262095	2	11.3	1	0	3.08333
GSM2261890	2	6.9	1	0	1.95833
GSM2261717	2	18	1	0	5.16667
GSM2261586	1	3	2	1	0.833333
GSM2261655	1	3	2	0	10
GSM2262024	2	10	1	0	17.9167
GSM2261959	2	6	3	0	1.5
GSM2262074	1	25	2	0	4.33333
GSM2261994	1	1	2	0	10
GSM2261658	1	1	2	1	0.5
GSM2261700	1	14	3	0	2.5
GSM2261581	2	9	3	1	1.975
GSM2261850	2	8.48	3	0	8.93717
GSM2261612	2	4	3	0	5.79167
GSM2261630	2	5.62	4	0	5.59167
GSM2261852	2	4.92	4	0	6.87432
GSM2262053	1	6	4	0	5.66667
GSM2261543	2	2.21	2	1	2.76667
GSM2261606	1	15	4	1	10.1917
GSM2261607	1	4	4	0	5.675
GSM2261617	2	24	2	0	15
GSM2261641	1	26	2	0	8.91667
GSM2261650	1	33	2	1	4.83333
GSM2261661	2	16	2	0	2.5
GSM2261685	1	5	4	0	6.5
GSM2261689	2	1	2	0	7.08333
GSM2261691	2	1.6	2	0	5.25
GSM2261713	1	20	1	0	3
GSM2261716	1	18	2	0	4.58333
GSM2261738	1	32	2	0	3.91667
GSM2261797	1	7.72	3	0	3.18333
GSM2261802	1	1	2	0	7.33333
GSM2261807	1	1	2	0	6.66667
GSM2261815	1	1.66	2	0	12.25
GSM2261821	1	26	2	0	2.08333
GSM2261826	1	22	2	0	1.83333
GSM2261837	2	6	1	0	9
GSM2261839	2	46	2	0	7.33333
GSM2261840	1	8	3	0	6.25
GSM2261842	1	44	2	0	8.44083
GSM2261863	2	2	3	1	2.125
GSM2261876	2	6	2	1	3.67667
GSM2261911	2	2	2	0	5.58333
GSM2261937	2	1	2	0	0.25
GSM2261941	1	1	2	0	1
GSM2261961	2	25	2	0	5.33333
GSM2261962	2	1	4	1	4.25
GSM2261968	1	1	2	0	8.5
GSM2261979	1	1	2	0	1.83333
GSM2261982	2	1.33	2	0	5.25
GSM2261987	1	1	2	0	9
GSM2261999	1	11	2	0	13
GSM2262011	1	14	2	0	2.08333
GSM2262012	1	0.5	2	0	3.25
GSM2262027	2	2	2	0	3.83333
GSM2262099	1	1	2	0	2.23333
GSM2262100	2	2	2	0	3.93083
GSM2262115	1	15.9	2	0	1.70833
GSM2262125	1	8.21	3	0	0.2275
GSM2262130	2	1.66	2	0	3.015
GSM2262132	2	1.41	2	1	0.125833
GSM2262152	1	6.8	4	0	7.16667
GSM2262156	1	1.4	2	0	3.16667
GSM2262166	1	5.24	4	0	2.83333
GSM2262182	1	0.67	2	0	4.66667
GSM2262207	2	26	2	0	2.16667
GSM2262226	1	24	2	0	5
GSM2262271	1	15.3	2	0	6.53333
GSM2262273	2	2.5	2	0	2.90833
GSM2262288	2	2	2	0	2.29167
GSM2262289	1	41.7	2	0	1.68333
GSM2262300	1	46.55	3	1	14.9983
GSM2262302	1	3.09	2	0	12.9333
GSM2262305	1	6.57	4	1	1.53333
GSM2262084	1	2.5	2	0	3.5
GSM2262052	1	16	2	0	6.33333
GSM2261856	1	39	2	0	2.10833
GSM2262167	1	15	2	0	4.66667
GSM2262169	1	26	2	0	3
GSM2262255	1	16	2	0	4
GSM2262284	1	18	2	1	6.36667
GSM2262000	2	6	2	0	7.91667
GSM2261791	2	1.58	2	0	6.33333
GSM2262139	1	1.76	2	0	1.47167
GSM2262048	2	7.71	3	1	1.16667
GSM2262018	2	10	3	0	6.16667
GSM2261993	1	4	2	1	0.666667
GSM2261784	2	8	4	0	11.0833
GSM2261553	1	8	1	0	5
GSM2261609	2	6	1	0	5.98833
GSM2261702	1	8	1	0	3.33333
GSM2261715	2	19	1	0	7
GSM2261726	2	7.35	1	0	3.55833
GSM2261771	1	8	1	0	10
GSM2261849	1	15.3	1	0	9.09292
GSM2261905	1	6	1	0	3.41667
GSM2261933	2	8.3	1	0	2.29167
GSM2261958	1	7	1	0	10.8333
GSM2262002	1	12.6	1	0	1.78333
GSM2262040	1	9.33	1	0	1.5
GSM2262172	2	5	1	0	2.58333
GSM2262189	2	12	2	0	3.08333
GSM2262210	1	6.6	1	0	1.58333
GSM2262212	2	10	1	0	4.175
GSM2262214	2	15	1	0	4.15833
GSM2262220	2	15	1	0	3.66667
GSM2262222	2	16	1	0	3.46667
GSM2262223	2	17	1	0	3.44167
GSM2262257	2	11	1	0	2.75
GSM2262267	1	6.48	1	0	9.96667
GSM2262281	2	10.5	1	0	6.55
GSM2262050	2	0.24	2	0	12.1667
GSM2262103	2	6	4	1	3
GSM2261884	1	8.22	4	1	1.81667
GSM2262110	1	4.4	3	1	1.98333
GSM2262129	1	2.85	3	0	2.78
GSM2261687	1	10	1	0	4.5
GSM2261930	2	8.18	1	0	2.14167
GSM2262230	2	10	1	0	9.28333
GSM2261973	2	20	1	0	3
GSM2261926	2	6.96	3	1	4.83333
GSM2261922	2	7.8	4	0	6.75
GSM2262043	2	3.82	2	0	1.575
GSM2261954	2	35	2	0	0.75
GSM2261657	1	5	2	0	6.91667
GSM2261647	1	18	2	0	9
GSM2261812	1	1.33	2	1	1
GSM2261915	1	12.9	2	0	9.58333
GSM2261974	2	6	2	0	1.66667
GSM2262269	1	2.1	2	0	7.95833
GSM2261753	1	4.03	2	0	6.16667
GSM2262151	2	6.1	2	0	2.5
GSM2262217	1	6	2	0	3.74167
GSM2262229	2	14	3	0	9.03333
GSM2261859	1	21	2	0	13
GSM2261673	1	1	2	0	5.25
GSM2261674	2	6	2	0	5.33333
GSM2261776	1	3	2	0	8.75
GSM2261782	1	5	2	0	11
GSM2261832	2	0.75	2	0	3.41667
GSM2261949	2	2.66	2	0	0.833333
GSM2262096	1	8	2	0	2.91667
GSM2262111	1	6.3	2	0	3.90833
GSM2261574	1	8.84	2	0	6.55
GSM2261823	1	0.91	2	0	4.08333
GSM2261851	2	1.77	2	0	6.95628
GSM2261875	2	10	2	0	12.9583
GSM2262128	1	5.19	2	0	4.66833
GSM2261986	2	2	1	0	8
GSM2261765	2	1.83	2	0	7.66667
GSM2261760	2	3	2	0	8
GSM2261628	1	2.58	3	1	0.425
GSM2261709	1	18	2	0	2.33333
GSM2261766	1	15	1	1	2
GSM2262105	1	9	4	0	2.75833
GSM2261819	2	5.16	4	0	5.75
GSM2261914	1	8.9	2	0	10
GSM2261707	1	27	1	0	5.58333
GSM2261545	1	11.05	3	1	3.88333
GSM2261830	2	16	2	0	10.0833
GSM2261965	1	1	2	0	2.58333
GSM2261747	2	37.47	2	1	2.4975
GSM2261834	2	5.87	2	0	2.49167
GSM2261552	2	39	2	0	9.83333
GSM2261794	1	8	3	0	8.25
GSM2261664	2	10	4	0	6.5
GSM2261580	1	9	1	1	13.2925
GSM2261867	1	10	2	0	7
GSM2261798	1	9	2	0	7.41667
GSM2261667	1	11	3	1	2.25
GSM2261951	2	4	4	0	10.1667
GSM2261898	1	4	4	0	1.90833
GSM2262114	1	2.4	3	1	4
GSM2261625	1	4.92	3	0	13.075
GSM2261750	1	33.7	2	0	8.0825
GSM2261680	1	8	2	0	4
GSM2261858	1	41	2	0	12.5
GSM2261614	2	20	2	1	5
GSM2261720	1	7.4	3	0	4.45833
GSM2262076	1	2.75	2	0	5.41667
GSM2261577	1	6	3	1	0.0916667
GSM2262290	2	6.3	4	0	0.0716667
GSM2261761	2	9	4	1	1.83333
GSM2261814	2	10	4	1	3.33333
GSM2262211	2	10	4	0	4.41667
GSM2261808	1	11	4	1	0.916667
GSM2261701	1	4	3	0	2.08333
GSM2261969	1	12	2	1	1.91667
GSM2261615	2	39	2	0	25
GSM2261672	2	3	4	1	4.83333
GSM2261676	1	3	3	0	6.41667
GSM2261592	1	4.82	3	0	6.425
GSM2262309	1	10.44	2	1	9.42333
GSM2261893	2	31	2	0	0.916667
GSM2261605	2	8	3	0	5.48167
GSM2261682	1	17	4	0	4.83333
GSM2262068	1	7	4	0	4.75
GSM2261963	1	5	4	0	6.08333
GSM2261583	2	7	4	0	11.4167
GSM2262077	2	7	4	0	6.16667
GSM2261763	2	8	3	0	7
GSM2262123	1	5.29	4	0	2.70583
GSM2261786	2	10	4	0	11.1667
GSM2261793	2	8	3	1	3.41667
GSM2261654	1	10	4	0	8.58333
GSM2262303	1	6.07	4	1	8.575
GSM2261564	1	3.29	4	0	14.9083
GSM2261690	1	4	4	0	3.5
GSM2261998	1	8	4	0	3.83333
GSM2261978	1	9	3	0	2.25
GSM2261935	1	3	4	0	0.166667
GSM2261705	2	26	4	0	1
GSM2261879	1	12	4	0	2.38833
GSM2262179	1	11	4	0	3.55833
GSM2262030	1	4.18	4	1	3.74167
GSM2261827	2	13	4	1	10.0833
GSM2261885	1	22.3	3	1	0.708333
GSM2261917	1	7.4	4	0	6.16667
GSM2261990	2	16	1	1	6.6
GSM2262283	1	56.8	2	0	11.525
GSM2261743	2	3.03	3	0	12.8333
GSM2262054	1	6	2	0	6.08333
GSM2262285	1	38.1	2	0	10.1833
GSM2262165	1	4.35	2	0	0.333333
GSM2262178	1	39	2	0	0.25
GSM2262029	2	8.19	2	1	1.59167
GSM2261891	2	19	2	1	8.91667
GSM2261644	1	38	2	1	2
GSM2261874	1	6	3	0	19.0333
GSM2262075	1	4	3	1	2.16667
GSM2261708	2	24	2	1	2.16667
GSM2261725	2	9.9	2	1	2.66667
GSM2261801	1	11	2	1	1.33333
GSM2262181	2	9	2	0	5.25
GSM2262188	2	15	2	1	1.58333
GSM2261745	1	4.87	3	1	0.558333
GSM2261861	2	8	2	0	13.1942
GSM2261542	1	6.47	4	0	12.8333
GSM2261805	1	12	2	0	6.75
GSM2261855	1	2	3	1	0.0191667
GSM2262102	1	9	4	0	2.7
GSM2261656	1	4	4	0	7.33333
GSM2262191	1	11	4	0	2.41667
GSM2261541	2	6.55	4	0	16.0917
GSM2261575	2	13	4	1	7.6625
GSM2261611	1	17	4	0	5.33333
GSM2261663	1	8	4	1	2.75
GSM2261670	2	6	4	0	2.25
GSM2261686	1	10	4	1	4.75
GSM2261696	1	12	4	0	4.58333
GSM2261698	1	17	4	0	3.16667
GSM2261703	1	8	4	0	4
GSM2261744	2	12.9	4	0	7.825
GSM2261772	1	7	4	1	1.5
GSM2261811	1	9	4	0	5.91667
GSM2261825	1	12	4	0	10
GSM2261836	1	10	4	0	11
GSM2261848	2	5.99	4	1	4.55192
GSM2261920	2	6.9	4	1	0.416667
GSM2261945	2	11	4	0	2.5
GSM2261967	1	10	4	0	11.1667
GSM2261989	1	10	4	0	9
GSM2262026	2	9.5	4	0	11.4167
GSM2262033	1	12.99	4	1	3.43333
GSM2262034	1	5.79	4	0	3.35
GSM2262079	1	2.08	3	1	0.833333
GSM2262131	2	7.9	4	0	10.6825
GSM2262138	1	11.07	4	0	1.7025
GSM2262162	1	4.94	4	0	4.66667
GSM2262173	2	4	4	0	2.66667
GSM2262177	2	8	4	0	0.25
GSM2262193	1	17.3	4	0	2.00833
GSM2262215	1	12	4	0	4.00833
GSM2262293	1	31.95	4	0	0.32
GSM2262299	2	2.7	3	1	0.564167
GSM2262307	1	14.11	4	0	11.9892
GSM2262311	2	48.17	4	0	0.0133333
GSM2262313	1	9.25	4	0	0.8625
GSM2261688	1	11	4	1	3.58333
GSM2261988	1	12	4	1	3.91667
GSM2261665	1	5	4	0	4.75
GSM2261677	1	10	4	0	5.33333
GSM2261833	1	10	4	0	9.25
GSM2262127	2	10.12	4	0	9.93167
GSM2262071	2	14.2	1	0	4.33333
GSM2262264	1	10	4	0	1.83333
GSM2261616	1	36	4	1	6
GSM2262159	1	10.08	4	0	10.5
GSM2261804	1	5	4	0	7.66667
GSM2261873	1	7	4	1	5.66833
GSM2261881	2	10.1	3	1	3.06831
GSM2261758	1	5.18	3	1	0.975
GSM2261632	2	10.59	4	0	5.575
GSM2261704	1	24	4	0	5.08333
GSM2261777	2	10	4	1	3.91667
GSM2261928	1	8.44	4	0	2.325
GSM2262163	1	12.08	4	1	14
GSM2262078	1	15	4	0	4.83333
GSM2262067	2	5.1	4	0	4.83333
GSM2262082	1	4	4	0	3.66667
GSM2261923	2	8.7	4	1	1.08333
GSM2262016	1	7	3	0	6.5
GSM2262258	1	10	4	0	2.33333
GSM2261751	1	13.99	4	1	1.41667
GSM2261899	1	6	4	0	1.4
GSM2261939	1	9	4	0	0.25
GSM2261904	1	6	4	0	3.66667
GSM2261540	2	5.46	4	1	5.30833
GSM2261671	1	6	4	0	5.58333
GSM2262213	2	6	4	0	4.15833
GSM2262004	1	9	4	0	7
GSM2262020	1	15	4	1	0.0833333
GSM2261681	1	9	4	0	2.25
GSM2261724	2	6.8	4	1	7.95833
GSM2261868	1	9	4	0	9.58333
GSM2262164	1	15.08	4	0	4.08333
GSM2261588	2	6	4	0	3.83333
GSM2261728	1	3.53	4	0	4.03333
GSM2262098	1	7.8	4	0	3.25
GSM2261779	2	3	4	0	7.91667
GSM2261897	2	7	4	0	1.83333
GSM2261964	1	8	4	0	4.33333
GSM2261651	2	18	4	1	3.58333
GSM2261871	1	8	4	1	8.91667
GSM2261699	1	4	4	0	4
GSM2262294	1	9.7	3	1	3.00083
GSM2262044	1	8.79	4	0	1.06667
GSM2262224	1	12	4	1	1.16667
GSM2261563	1	5.83	4	0	15.4833
GSM2261981	1	3.92	3	0	7.25
GSM2262032	1	10.74	3	0	4.55
GSM2262013	2	9	4	0	2.29167
GSM2262196	1	16	4	0	2.33333
GSM2262227	1	10	4	1	4.16667
GSM2261584	1	5	4	1	1.08333
GSM2261635	1	4	3	1	0.333333
GSM2261887	1	7.1	4	0	6.58333
GSM2261695	2	8	4	0	5.58333
GSM2261787	1	8	4	1	3.83333
GSM2261669	1	7	4	0	3
GSM2261666	1	4	4	0	5.83333
GSM2261883	1	5.13	3	1	0.584699
GSM2261845	2	7	3	0	15.3583
GSM2261795	1	9	4	1	2
GSM2261587	1	9	4	0	2.33333
GSM2261544	1	7.16	2	1	1.15
GSM2261892	1	9	4	0	4.58333
GSM2261916	1	9	4	1	3.33333
GSM2261918	1	7.3	4	1	2.08333
GSM2262119	1	7.4	4	0	2.20833
GSM2261627	1	12.19	4	0	11.8333
GSM2261645	1	8	3	1	8
GSM2261985	1	16	4	0	11
GSM2261806	2	9	4	1	2.91667
GSM2261755	1	9.09	4	0	3.325
GSM2262042	1	7.97	4	0	1.44167
GSM2261642	2	4	3	1	0.416667
GSM2261813	1	4	4	1	0.666667
GSM2261903	1	3	4	0	1.85833
GSM2261648	1	8	1	0	8.5
GSM2261960	2	34	2	1	6.5
GSM2262260	1	9	2	1	0.666667
GSM2262113	2	5.4	1	0	3.5
GSM2261752	1	56.32	1	0	8.69
GSM2262080	1	10	4	0	6.16667
GSM2262045	2	15.24	2	0	1.225
GSM2261841	1	7	3	1	3
GSM2262183	1	6	4	0	4.25
GSM2262047	1	1.68	2	0	3.58333
GSM2262037	1	7	2	0	2.58333
GSM2261539	1	3.65	3	1	1.73333
GSM2261869	1	5	3	0	9.5
GSM2261796	2	4	4	0	8.33333
GSM2262107	1	8.3	4	0	2.48333
GSM2261790	2	5	4	0	10.1667
GSM2262221	1	11	4	1	3.20833
GSM2261684	1	4	4	0	3.16667
GSM2261909	2	12	4	0	1.91667
GSM2261678	2	6	3	0	3
GSM2261921	1	12.8	4	0	6.66667
GSM2261789	2	6	4	0	10.3333
GSM2262109	1	5.1	3	0	6.725
GSM2261991	2	8	4	0	6
GSM2262133	1	11.6	3	0	4.15333
GSM2261631	1	5.8	4	0	5.58333
GSM2261906	1	8	4	0	3.33333
GSM2262021	1	13	3	0	14.0833
GSM2261769	1	5	4	0	8
GSM2261912	1	2	4	1	1.25
GSM2262256	2	11	4	1	0.333333
GSM2261723	1	13.4	4	0	6.33333
GSM2262176	2	11	4	0	0.416667
GSM2261792	2	15	4	0	10.4167
GSM2261864	1	11	4	0	10
GSM2261778	1	4	4	0	8.16667
GSM2262180	1	5	4	0	5.25
GSM2261870	1	10	4	0	9.66667
GSM2262186	1	8	4	0	3.91667
GSM2262265	1	13	4	0	1.33333
GSM2262039	1	3.08	3	1	0.916667
GSM2261992	1	5	4	0	6
GSM2261697	2	7	4	0	4.5
GSM2261908	2	4	4	0	2.91667
GSM2261977	1	2	4	1	0.333333
GSM2261626	2	6.61	4	0	11.5417
GSM2261652	1	14	4	1	4.41667
GSM2261585	1	10	4	1	0.75
GSM2261925	1	7.74	4	0	2.75
GSM2261831	2	8	4	1	2.25
GSM2261946	1	15	2	0	1.08333
GSM2262170	1	31	2	0	2
GSM2262244	1	19	2	0	3.41667
GSM2262287	1	31.2	2	0	4.975
GSM2262306	2	20.65	2	0	3.14
GSM2261591	1	12	1	0	2
GSM2262069	2	9.7	1	0	4.58333
GSM2262160	2	12.75	1	0	10.25
GSM2262197	2	10	1	0	2.16667
GSM2261780	2	0.66	2	1	2
GSM2262094	1	13.5	4	0	5
GSM2262292	1	17.22	1	0	12.1558
GSM2262297	1	4.9	4	1	1.665
GSM2261880	2	9.3	4	1	5.53006
GSM2262208	1	4	3	0	1.91667
GSM2262174	1	9	2	0	1.83333
GSM2261913	2	13	4	0	3.83333
GSM2262171	2	8	1	0	2.5
GSM2262036	1	3.03	3	0	2.70833
GSM2262157	1	5.5	3	1	1.72
GSM2261902	1	17	4	0	1.76667
GSM2261809	1	8	4	1	3
GSM2261910	1	8	4	0	2
GSM2262051	2	4.3	4	0	12.9167
GSM2262245	1	28	1	0	4.08333
GSM2261843	1	4	3	1	0.775
GSM2261561	1	5	3	0	13.9167
GSM2261557	2	4.82	4	0	10.725
GSM2261854	1	14	4	0	13.625
GSM2262136	1	8.6	1	0	9.53167
GSM2261546	1	3.19	4	0	11.7833
GSM2261997	1	18	2	0	8
GSM2261862	2	13	1	0	10.9167
GSM2262282	1	4.8	4	0	2.53333
GSM2262083	2	7	4	0	3.58333
GSM2262046	1	7.26	4	0	12.75
GSM2261590	1	9	3	0	5
GSM2261565	2	2.57	3	1	6.74167
GSM2262137	1	2.2	3	0	11.2992
GSM2261872	1	2	4	0	6.13083
GSM2262266	1	6	4	0	0.666667
GSM2261799	1	7	4	1	1.58333
GSM2262126	2	5.15	4	0	2.23417
GSM2261770	1	9	4	1	1.83333
GSM2261824	1	2.16	2	1	1.75
GSM2262106	1	2.95	2	0	2.6
GSM2262175	1	16	4	0	0.666667
GSM2262031	1	11.43	4	0	4.39167
GSM2261759	2	13	4	1	2.58333
GSM2262019	1	4	2	1	2.82417
GSM2261907	1	8	2	0	3.33333
GSM2261866	2	3	2	1	1.98333
GSM2261927	2	9	3	0	2.05833
GSM2261660	2	5	4	0	6.75
GSM2261639	1	23	4	1	9.16667
GSM2262001	1	8	4	0	5.75
GSM2261653	1	13	4	0	4.66667
GSM2261749	1	7.21	4	1	2.6025
GSM2261693	1	8	4	0	2.58333
GSM2261919	1	5.7	3	1	1.83333
GSM2261818	1	5.91	3	1	1
GSM2261757	1	3.16	3	1	0.358333
GSM2261882	1	13.54	3	0	9.89617
GSM2261727	1	9.19	4	1	9.025
GSM2261746	1	2.1	2	0	2.60833
GSM2262262	2	0.83	2	0	2
GSM2261888	1	4.9	2	0	1.91667
GSM2261629	1	10.09	2	1	0.716667
GSM2262185	1	11	4	0	4
GSM2262168	1	9	4	0	4.91667
GSM2261953	2	5	4	0	2.91667
GSM2262003	1	8	4	1	1.16667
GSM2261800	1	7	2	0	7.5
GSM2261966	2	4	4	0	2.5
GSM2262006	2	39	2	1	1.91667
GSM2261566	1	4.48	3	1	2.70833
GSM2262086	2	5.4	4	0	3.41667
GSM2261710	1	46	2	0	2.16667
GSM2261829	1	7	4	0	14.3333
GSM2262097	1	2.9	3	0	2
GSM2261889	1	31.3	2	0	4.75
GSM2262199	1	2.5	2	0	1.83333
GSM2262310	2	29.62	2	0	4.01333
GSM2261972	1	47	2	0	5
GSM2262286	1	20.3	2	0	5.13333
GSM2262254	1	4.25	3	0	1.38333
GSM2261633	1	13.72	2	1	1.06667
GSM2262298	1	10.44	2	1	9.42333
GSM2262049	2	14.75	4	0	4.66667
GSM2261853	1	1	2	0	5.54167
GSM2261900	1	9	3	0	1.35
GSM2261838	1	10	4	0	7.41667
GSM2261711	1	29	3	1	3.75
GSM2261721	1	12.5	4	1	11.3333
GSM2261781	1	10	4	1	2.16667
GSM2262155	2	2.9	3	1	0.75
GSM2261637	1	8	4	1	0.891667
GSM2261613	1	5	3	1	0.791667
GSM2262270	1	10.1	4	0	5.375
GSM2261679	2	14	4	0	4.25
GSM2262017	2	12	4	0	5
GSM2262161	1	11.19	4	0	6.33333
GSM2261578	1	13	4	0	6.86833
GSM2261582	1	11	4	1	4.38833
GSM2261865	2	15	4	0	8.55333
GSM2261783	1	5	4	1	2.33333
GSM2261748	1	2.46	3	0	7.88667
GSM2262035	1	8.13	4	0	1.90833
GSM2261562	1	11	4	0	12.8333
GSM2261640	2	5	4	0	8.66667
GSM2261976	1	13	4	0	3.33333
GSM2261846	1	14.36	4	1	6.01093
GSM2262268	2	5.9	4	0	9.19167
GSM2261694	2	4	4	0	4
GSM2262272	2	10.73	2	1	1.35833
GSM2261683	1	6	4	0	5.08333
GSM2261576	1	12	4	0	6.7175
GSM2262200	1	4	4	0	0.5
GSM2262101	1	1.9	3	1	0.333333
GSM2261646	2	12	3	0	8.08333
GSM2261659	1	8	4	0	2
GSM2262038	2	1.91	3	0	2.16667
GSM2261980	1	1.8	3	0	7.5
GSM2262153	2	6.9	3	0	6.41667
GSM2261820	2	5.16	3	0	7.83333
GSM2262112	1	5.3	3	1	4.5
GSM2261675	2	2	3	0	4.75
GSM2262259	1	3	3	0	2
GSM2262134	2	5.14	3	0	3.8375
GSM2261847	1	12.57	4	1	2.9235
GSM2262261	1	4	3	0	2
GSM2261668	1	10	3	0	3.41667
GSM2262263	2	6	3	1	0.666667
GSM2262296	1	23.47	3	0	1.9275
GSM2262304	1	7.75	1	0	1.0925
GSM2261773	1	11	4	0	7.83333
GSM2261618	1	18	4	1	22
GSM2262022	1	2.3	3	0	8.16667
GSM2262158	1	1.9	3	1	0.75
GSM2262070	1	3.2	3	0	4.33333
GSM2261608	1	10	4	1	6.27917
GSM2262308	1	8.21	3	0	1.47583
GSM2261638	2	4	4	0	13.025
GSM2262192	1	4.7	3	0	1.95833
GSM2262301	1	49.57	3	0	8.88667
GSM2261767	1	4	4	0	10.75
GSM2261810	2	13	4	0	5.66667
GSM2261742	1	10	2	1	3.75
GSM2262295	1	33.39	2	0	3.54833
GSM2261706	2	27	1	0	1.33333
GSM2262184	1	1.25	3	0	4.16667
GSM2262108	1	2.1	3	0	8.71667
GSM2261649	1	17	3	0	8.58333
GSM2262015	2	5	3	0	4.91667
GSM2261756	1	3.74	3	1	0.866667
GSM2262140	1	3.66	3	0	1.9
GSM2261551	2	3	1	0	10.75
GSM2261538	2	2.04	2	1	0.441667
GSM2261956	2	2	2	1	6.25
GSM2262073	2	3	2	0	1.91667
GSM2261559	1	7	3	0	16.5
GSM2261729	2	3	2	0	6
GSM2261901	1	8	4	0	2.13333
GSM2262216	1	17	4	0	3.91667
GSM2262190	2	6	2	0	0.991667
GSM2262124	1	2.82	4	0	12.3575
GSM2261957	2	2.5	4	0	7.41667
GSM2262064	1	5	4	0	2.66667
GSM2261924	2	2.5	4	1	1.08333
GSM2262246	2	4	4	0	11.25
GSM2262081	1	5	2	0	3.08333
GSM2262135	2	9.92	2	1	6.025
GSM2261567	1	5.2	2	0	6.65833
GSM2261943	1	7	3	1	0.941667
GSM2262219	1	11	4	0	1.66667
GSM2261636	1	2	3	1	0.75
