# Supplementary material for: Multi-omics approach reveals the impact of prognosis model-related genes on the tumor microenvironment in medulloblastoma
Source: Front Oncol. 2025 Mar 4;15:1477617. doi: 10.3389/fonc.2025.1477617 (PMC11913712; doi:10.3389/fonc.2025.1477617)
Supplement: Supplementary file 2 [file Table2.xls]

## Sheet: Sheet1
The cut-off values used in the study
	Beijing Tiantan Hospital	GSE85217
CEBPB	0.748461	2.84755
OLFML2B	0.411426	2.51534
GGTA1	0.298658	2.52684
GZMA	0.378512	2.29248
TCIM	1	2.46825
OLFML3	2.3505	3.12099
NAT1	0.0840643	1.99884
CD1C	0.124328	2.33151
TMErisk	0.870679	-0.66668
All gene expression value was transformed into log2(FPKM+1)
